# Supplementary material for: Protective and Risk Factors for Mental Distress and Its Impact on Health-Protective Behaviors during the SARS-CoV-2 Pandemic between March 2020 and March 2021 in Germany
Source: Int J Environ Res Public Health. 2021 Aug 31;18(17):9167. doi: 10.3390/ijerph18179167 (PMC8431087; doi:10.3390/ijerph18179167)
Supplement: Supplementary file 1 [file ijerph-18-09167-s001.zip]

Archive with 1 entries (1 files):
- ijerph-1316756-supplementary.pdf
